# Supplementary material for: Pramipexole has a neuroprotective effect in spinal cord injury and upregulates D2 receptor expression in the injured spinal cord tissue in rats
Source: PeerJ. 2023 Sep 11;11:e16039. doi: 10.7717/peerj.16039 (PMC10501368; doi:10.7717/peerj.16039)
Supplement: Supplemental Information 1 [file peerj-11-16039-s001.zip]

Archive with 4 entries (3 files):
- WB blots/
- WB blots/Figure 2A bax-bcl.pdf
- WB blots/Figure 4A DRD2.pdf
- WB blots/Figure 4C DRD2-Neun.pdf
