# Supplementary material for: Pramipexole has a neuroprotective effect in spinal cord injury and upregulates D2 receptor expression in the injured spinal cord tissue in rats
Source: PeerJ. 2023 Sep 11;11:e16039. doi: 10.7717/peerj.16039 (PMC10501368; doi:10.7717/peerj.16039)
Supplement: Supplemental Information 2 [file peerj-11-16039-s002.zip]

Archive with 69 entries (53 files):
- Fig 1/
- Fig 1/fig 1EG Nissl staining.xls
- Fig 1/fig 1D/
- Fig 1/fig 1D/Sham.png
- Fig 1/fig 1D/PPX-0.25.png
- Fig 1/fig 1D/PPX-2.0.png
- Fig 1/fig 1D/SCI.png
- Fig 1/fig 1E/
- Fig 1/fig 1E/PP-0.25.png
- Fig 1/fig 1E/PP-2.0.png
- Fig 1/fig 1E/SCI 7.png
- Fig 1/fig 1E/Sham 2.png
- Fig 1/fig 1G/
- Fig 1/fig 1G/PPX-0.25 8.png
- Fig 1/fig 1G/PPX-2.0 12.png
- Fig 1/fig 1G/SCI 5.png
- Fig 1/fig 1G/Sham 5.png
- Fig 1/fig 1A BBB score.xlsx
- Fig 1/fig 1B Slanting board test score.xlsx
- Fig 1/fig 1C/
- Fig 1/fig 1C/PPX-0.25.png
- Fig 1/fig 1C/PPX-2.0.png
- Fig 1/fig 1C/SCI.png
- Fig 1/fig 1C/Sham.png
- Fig 2/
- Fig 2/fig 2E qPCR  Bcl-2.xlsx
- Fig 2/fig 2A/
- Fig 2/fig 2A/bax-bcl.pdf
- Fig 2/fig 2FH/
- Fig 2/fig 2FH/3 d PPX-0.25.tif
- Fig 2/fig 2FH/3d Bax.xls
- Fig 2/fig 2FH/3 d PPX-2.0.tif
- Fig 2/fig 2FH/3 d SCI 1.tif
- Fig 2/fig 2FH/3 d Sham 3.tif
- Fig 2/fig 2GI/
- Fig 2/fig 2GI/3d Bcl-2.xls
- Fig 2/fig 2GI/3d SCI.tif
- Fig 2/fig 2GI/3d Sham.tif
- Fig 2/fig 2GI/3d PPX-0.25.tif
- Fig 2/fig 2GI/3d PPX-2.0.tif
- Fig 2/fig 2JL/
- Fig 2/fig 2JL/7d SCI.tif
- Fig 2/fig 2JL/7d Sham.tif
- Fig 2/fig 2JL/7d Bax.xls
- Fig 2/fig 2JL/7d PPX-0.25.tif
- Fig 2/fig 2JL/7d PPX-2.0.tif
- Fig 2/fig 2KM/
- Fig 2/fig 2KM/Sham.tif
- Fig 2/fig 2KM/7d Bcl-2.xls
- Fig 2/fig 2KM/PPX-2.0.tif
- Fig 2/fig 2KM/SCI.tif
- Fig 2/fig 2KM/PPX-0.25.tif
- Fig 2/fig 2 BC WB  Bax  Bcl-2 Caspase3.xlsx
- Fig 2/fig 2D qPCR  Bax.xlsx
- Fig 3/
- Fig 3/fig 3C qPCR  IL-1β.xlsx
- Fig 3/fig 3D qPCR  TNF-α.xlsx
- Fig 3/fig 3A ELISA  IL-1β.xlsx
- Fig 3/fig 3B ELISA TNF.xlsx
- Fig 4/
- Fig 4/fig 4DE WB  DRD2 NeuN.xlsx
- Fig 4/fig 4F qPCR   DRD2.xlsx
- Fig 4/fig 4A/
- Fig 4/fig 4A/DRD2.pdf
- Fig 4/fig 4C/
- Fig 4/fig 4C/DRD2-Neun.pdf
- Fig 4/fig 4GH/
- Fig 4/fig 4GH/Neun.xls
- Fig 4/fig 4B WB NeuN.xlsx
