# Supplementary material for: Pramipexole has a neuroprotective effect in spinal cord injury and upregulates D2 receptor expression in the injured spinal cord tissue in rats
Source: PeerJ. 2023 Sep 11;11:e16039. doi: 10.7717/peerj.16039 (PMC10501368; doi:10.7717/peerj.16039)
Supplement: Supplemental Information 2 [file peerj-11-16039-s002.zip › Fig 1/fig 1EG Nissl staining.xls]

## Sheet: Sheet1
	Sham			SCI			PPX-0.25			PPX-2.0
3d	36	38	53	9	6	4	11	17	10	14	19	17
28d	Sham			SCI			PPX-0.25			PPX-2.0
	52	48	32	18	14	15	10	27	21	30	21	33
