# Supplementary material for: Pramipexole has a neuroprotective effect in spinal cord injury and upregulates D2 receptor expression in the injured spinal cord tissue in rats
Source: PeerJ. 2023 Sep 11;11:e16039. doi: 10.7717/peerj.16039 (PMC10501368; doi:10.7717/peerj.16039)
Supplement: Supplemental Information 2 [file peerj-11-16039-s002.zip › Fig 1/fig 1A BBB score.xlsx]

## Sheet: Sheet1
	Sham						SCI						PPX-0.25						PPX-2.0
0d	21	21	21	21	21	21	21	21	21	21	21	21	21	21	21	21	21	21	21	21	21	21	21	21
1d	21	21	21	21	21	21	0	0	0	0	0	0	0	0	0	0	0	0	0	0	0	0	0	0
3d	21	21	21	21	21	21	0	0	0	1	0	0	0	1	0	0	1	0	1	0	1	0	1	0
7d	21	21	21	21	21	21	1	2	1	0	1	1	1	3	1	2	2	1	5	6	5	7	6	5
14d	21	21	21	21	21	21	3	5	2	5	2	3	3	5	5	6	5	5	11	9	9	7	10	6
21d	21	21	21	21	21	21	5	5	3	5	4	6	5	8	6	8	7	6	13	10	13	12	13	10
28d	21	21	21	21	21	21	7	8	6	7	5	7	9	10	6	9	8	10	16	14	16	15	14	17
