# Supplementary material for: Pramipexole has a neuroprotective effect in spinal cord injury and upregulates D2 receptor expression in the injured spinal cord tissue in rats
Source: PeerJ. 2023 Sep 11;11:e16039. doi: 10.7717/peerj.16039 (PMC10501368; doi:10.7717/peerj.16039)
Supplement: Supplemental Information 2 [file peerj-11-16039-s002.zip › Fig 1/fig 1B Slanting board test score.xlsx]

## Sheet: Sheet1
		Sham						SCI						PPX-0.25						PPX-2.0
	0d	70	70	70	70	70	70	70	70	70	70	70	70	70	70	70	70	70	70	70	70	70	70	70	70
	1d	70	70	70	75	70	70	30	25	30	30	25	30	30	25	30	30	30	30	25	30	25	30	35	30
	3d	70	70	70	70	70	70	30	30	30	30	30	30	35	30	35	30	30	30	30	35	30	35	35	30
	7d	70	75	70	70	70	70	30	30	35	35	35	30	40	30	40	35	35	35	40	35	35	35	40	35
	14d	70	70	70	75	70	70	35	35	35	35	40	35	45	35	40	40	45	35	50	40	45	45	55	40
	21d	70	70	70	70	70	70	40	40	40	35	40	40	45	40	45	50	45	40	50	55	50	50	60	55
	28d	70	70	70	70	75	70	40	40	45	40	45	40	50	45	45	50	50	45	55	60	50	55	65	60
