# Supplementary material for: Pramipexole has a neuroprotective effect in spinal cord injury and upregulates D2 receptor expression in the injured spinal cord tissue in rats
Source: PeerJ. 2023 Sep 11;11:e16039. doi: 10.7717/peerj.16039 (PMC10501368; doi:10.7717/peerj.16039)
Supplement: Supplemental Information 2 [file peerj-11-16039-s002.zip › Fig 2/fig 2E qPCR Bcl-2.xlsx]

## Sheet: Sheet1
			Sham			SCI			PPX-0.25			PPX-2.0
	Bcl-2		1	1	1	0.19	0.27	0.24	0.33	0.45	0.32	0.95	0.88	0.54
