# Supplementary material for: Pramipexole has a neuroprotective effect in spinal cord injury and upregulates D2 receptor expression in the injured spinal cord tissue in rats
Source: PeerJ. 2023 Sep 11;11:e16039. doi: 10.7717/peerj.16039 (PMC10501368; doi:10.7717/peerj.16039)
Supplement: Supplemental Information 2 [file peerj-11-16039-s002.zip › Fig 2/fig 2FH/3d Bax.xls]

	Area	Min	Max	XM	YM	Perim.	Feret	IntDen	RawIntDen	FeretX	FeretY	FeretAngle	MinFeret	MinThr	MaxThr	IntDen/Area
Sham	34702	0.08	2.106	265.534	295.918	2360	834.386	5501.712	6310774	0	0	135	590	2.708	0.08	0.15854164
Sham	54741	0.082	1.452	273.875	316.655	2360	834.386	8598.297	9930966	0	0	135	590	2.708	0.082	0.157072341
Sham	43890	0.106	1.929	293.993	276.664	2358	833.679	9442.169	7096564	0	0	135.049	589	2.708	0.106	0.215132581
SCI	118216	0.205	2.708	291.59	325.393	2360	834.386	53247.53	12092876	0	0	135	590	2.708	0.205	0.450425746
SCI	96968	0.197	2.708	315.13	291.124	2360	834.386	46050.281	9536096	0	0	135	590	2.708	0.197	0.474901834
SCI	107522	0.222	2.708	307.363	299.805	2360	834.386	43557.995	11588231	0	0	135	590	2.708	0.222	0.405107745
L	44242	0.156	2.708	298.676	294.865	2350	830.851	15200.351	5518415	0	0	134.951	587	2.708	0.156	0.343572872
L	60708	0.166	2.106	291.587	277.366	2352	831.558	21960.428	7300801	0	0	135	588	2.708	0.166	0.361738618
L	111081	0.156	1.452	305.376	262.319	2360	834.386	33622.934	14733819	0	0	135	590	2.708	0.156	0.302688435
H	0.347	0.181	2.708	0.935	0.98	2358	833.679	0.162	3172255	0	0	135.049	589	2.708	0.181	0.318724019
H	24906	0.171	2.708	296.829	280.862	2360	834.386	10027.43	2865405	0	0	135	590	2.708	0.171	0.402611017
H	23608	0.137	2.708	306.91	303.197	2360	834.386	7487.401	3216201	0	0	135	590	2.708	0.137	0.317155244
