# Supplementary material for: Pramipexole has a neuroprotective effect in spinal cord injury and upregulates D2 receptor expression in the injured spinal cord tissue in rats
Source: PeerJ. 2023 Sep 11;11:e16039. doi: 10.7717/peerj.16039 (PMC10501368; doi:10.7717/peerj.16039)
Supplement: Supplemental Information 2 [file peerj-11-16039-s002.zip › Fig 2/fig 2GI/3d Bcl-2.xls]

	Area	Min	Max	XM	YM	Perim.	Feret	IntDen	RawIntDen	FeretX	FeretY	FeretAngle	MinFeret	MinThr	MaxThr
Sham	2686.571	0.139	1.151	73.785	79.51	2360	834.386	688.993	5609003	0	0	135	590	2.708	0.139	0.256458139
Sham	4096.298	0.149	1.327	77.462	76.861	2360	834.386	1107.686	8337424	0	0	135	590	2.708	0.149	0.270411479
Sham	2927.542	0.154	1.365	79.667	77.595	2352	831.558	845.518	5733185	0	0	135	588	2.708	0.154	0.288814985
SCI	11011.557	0.088	0.794	81.154	83.512	2360	834.386	1595.489	28813383	0	0	135	590	2.708	0.088	0.144892226
SCI	7435.9	0.101	1.026	75.587	76.322	2366	836.508	1418.044	17697001	0	0	135.048	591	2.708	0.101	0.190702403
SCI	7854.913	0.086	0.783	77.37	74.974	2366	836.508	1216.807	20151231	0	0	135.048	591	2.708	0.086	0.154910309
L	5268.986	0.117	1.452	78.404	84.689	2360	834.386	1150.43	11935312	0	0	135	590	2.708	0.117	0.218339923
L	2937.586	0.119	1.151	76.023	76.051	2366	836.508	765.972	6127701	0	0	135.048	591	2.708	0.119	0.260748792
L	9198.339	0.101	0.901	93.534	91.916	2838	1003.385	1801.009	21679826	0	0	135.04	709	2.708	0.101	0.195797198
H	6864.27	0.137	1.561	79.227	78.926	2360	834.386	1874.763	13904275	0	0	135	590	2.708	0.137	0.273119064
H	6002.294	0.144	1.929	73.625	81.508	2366	836.508	1913.51	11118783	0	0	135.048	591	2.708	0.144	0.318796447
H	6455.932	0.149	1.628	80.592	81.752	2362	835.093	2089.904	11777923	0	0	134.951	590	2.708	0.149	0.323718403
	Sham			SCI			L			H
	0.256458139	0.270411479	0.288814985	0.144892226	0.190702403	0.154910309	0.218339923	0.260748792	0.195797198	0.273119064	0.318796447	0.323718403
