# Supplementary material for: Pramipexole has a neuroprotective effect in spinal cord injury and upregulates D2 receptor expression in the injured spinal cord tissue in rats
Source: PeerJ. 2023 Sep 11;11:e16039. doi: 10.7717/peerj.16039 (PMC10501368; doi:10.7717/peerj.16039)
Supplement: Supplemental Information 2 [file peerj-11-16039-s002.zip › Fig 2/fig 2JL/7d Bax.xls]

	Area	Min	Max	XM	YM	Perim.	Feret	IntDen	RawIntDen	FeretX	FeretY	FeretAngle	MinFeret	MinThr	MaxThr
Sham	89840	0.119	2.106	289.395	312.902	2352	831.558	19258.155	14416652	0	0	135	588	2.708	0.119	0.214360585
SHam	88585	0.106	2.106	299.81	273.33	2360	834.386	17175.927	14924148	0	0	135	590	2.708	0.106	0.193892047
Sham	110200	0.095	1.452	298.93	288.105	2362	835.093	18946.331	19270876	0	0	134.951	590	2.708	0.095	0.171926779
SCI	107853	0.154	1.929	299.495	288.573	2358	833.679	32823.848	14228292	0	0	135.049	589	2.708	0.154	0.304338757
SCI	76975	0.156	2.407	268.645	328.085	2360	834.386	25837.956	9654908	0	0	135	590	2.708	0.156	0.335666853
SCI	93367	0.149	1.503	298.139	290.141	2352	831.558	28251.275	12392150	0	0	135	588	2.708	0.149	0.302583086
L	107691	0.159	2.708	289.925	306.369	2360	834.386	33665.737	14055616	0	0	135	590	2.708	0.159	0.312614211
L	84716	0.146	2.407	287.479	303.284	2362	835.093	25923.604	11306521	0	0	134.951	590	2.708	0.146	0.306005997
L	102521	0.142	1.151	306.812	287.926	2360	834.386	27457.701	14602257	0	0	135	590	2.708	0.142	0.267825138
H	45088	0.119	1.708	339.121	290.086	2360	834.386	11600.147	6672151	0	0	135	590	2.708	0.119	0.257277923
H	54620	0.112	1.327	302.581	299.698	2360	834.386	12630.265	8419702	0	0	135	590	2.708	0.112	0.231238832
H	64374	0.112	1.026	292.406	289.035	2360	834.386	11808.508	10928013	0	0	135	590	2.708	0.112	0.183435983
	Sham			SCI			L			H
	0.214360585	0.193892047	0.171926779	0.304338757	0.335666853	0.302583086	0.312614211	0.306005997	0.267825138	0.257277923	0.231238832	0.183435983
