# Supplementary material for: Pramipexole has a neuroprotective effect in spinal cord injury and upregulates D2 receptor expression in the injured spinal cord tissue in rats
Source: PeerJ. 2023 Sep 11;11:e16039. doi: 10.7717/peerj.16039 (PMC10501368; doi:10.7717/peerj.16039)
Supplement: Supplemental Information 2 [file peerj-11-16039-s002.zip › Fig 2/fig 2KM/7d Bcl-2.xls]

	Area	Min	Max	XM	YM	Perim.	Feret	IntDen	RawIntDen	FeretX	FeretY	FeretAngle	MinFeret	MinThr	MaxThr
Sham	4899.151	0.13	1.23	78.829	79.841	2360	834.386	1124.556	10676753	0	0	135	590	2.708	0.13	0.229540996
Sham	3455.815	0.114	0.944	80.478	78.995	2360	834.386	684.672	8006180	0	0	135	590	2.708	0.114	0.198121717
Sham	2150.137	0.108	0.888	81.413	81.773	2360	834.386	441.24	4921658	0	0	135	590	2.708	0.108	0.20521483
SCI	4365.029	0.101	0.992	79.969	76.679	2360	834.386	790.793	10475524	0	0	135	590	2.708	0.101	0.181165578
SCI	5155.669	0.074	0.744	78.212	88.121	2352	831.558	638.576	13955361	0	0	135	588	2.708	0.074	0.123858999
SCI	5313.912	0.106	2.407	81.53	81.009	2360	834.386	1139.878	11978633	0	0	135	590	2.708	0.106	0.214508257
L	6280.734	0.119	1.202	80.199	79.749	2336	825.901	1506.041	13275061	0	0	135	584	2.708	0.119	0.23978742
L	6216.122	0.106	1.929	78.139	78.684	2360	834.386	1329.747	13853173	0	0	135	590	2.708	0.106	0.213919064
L	5854.037	0.093	2.407	82.327	76.757	2360	834.386	1380.711	12827908	0	0	135	590	2.708	0.093	0.235856213
H	6094.76	0.164	2.708	76.77	80.733	2362	835.093	1753.315	11880320	0	0	134.951	590	2.708	0.164	0.287675807
H	7544.599	0.168	2.407	79.235	81.672	2360	834.386	2007.457	15078158	0	0	135	590	2.708	0.168	0.266078688
H	10771.271	0.154	2.708	77.945	73.023	2352	831.558	3252.629	20738462	0	0	135	588	2.708	0.154	0.301972627
	Sham			SCI			L			H
	0.229540996	0.198121717	0.20521483	0.181165578	0.123858999	0.214508257	0.23978742	0.213919064	0.235856213	0.287675807	0.266078688	0.301972627
