# Supplementary material for: Pramipexole has a neuroprotective effect in spinal cord injury and upregulates D2 receptor expression in the injured spinal cord tissue in rats
Source: PeerJ. 2023 Sep 11;11:e16039. doi: 10.7717/peerj.16039 (PMC10501368; doi:10.7717/peerj.16039)
Supplement: Supplemental Information 2 [file peerj-11-16039-s002.zip › Fig 2/fig 2 BC WB Bax Bcl-2 Caspase3.xlsx]

## Sheet: Sheet1
		Bax					Bcl-2					Caspase-3					GAPDH
	Sham	10393.3	9595.58	10408.7			32105.2	32979.6	32862.1			6709.53	6385.87	5385.77			25939.3	25700.5	25878.8
	SCI	37117.9	38549.7	37717.2			4118.32	4290.49	4187.73			36319.1	37234.2	36815.9			31833.2	32304.2	32619.1
	PPX-0.25	30734.2	29109.1	29967.4			6164.54	6325.49	6227.07			24068.9	23933.3	22896.2			34612.6	35764.7	35273.5
	PPX-2	18386	17832.8	19270.3			13792	14224.9	14838			12021.1	11953.4	10766			36754.8	37513.5	37006.1
