# Supplementary material for: Pramipexole has a neuroprotective effect in spinal cord injury and upregulates D2 receptor expression in the injured spinal cord tissue in rats
Source: PeerJ. 2023 Sep 11;11:e16039. doi: 10.7717/peerj.16039 (PMC10501368; doi:10.7717/peerj.16039)
Supplement: Supplemental Information 2 [file peerj-11-16039-s002.zip › Fig 2/fig 2D qPCR Bax.xlsx]

## Sheet: Sheet1
			Sham			SCI			PPX-0.25			PPX-2.0
	Bax		1	1	1	4.04	3.07	4.01	4.22	3.12	3.67	1.71	1.32	1.76
