# Supplementary material for: Pramipexole has a neuroprotective effect in spinal cord injury and upregulates D2 receptor expression in the injured spinal cord tissue in rats
Source: PeerJ. 2023 Sep 11;11:e16039. doi: 10.7717/peerj.16039 (PMC10501368; doi:10.7717/peerj.16039)
Supplement: Supplemental Information 2 [file peerj-11-16039-s002.zip › Fig 3/fig 3C qPCR IL-1β.xlsx]

## Sheet: Sheet1
	Sham			SCI			PPX-0.25			PPX-2.0
	1	1	1	4.54	4.12	4.39	3.51	3.85	4.05	2.86	2.23	2.15
