# Supplementary material for: Pramipexole has a neuroprotective effect in spinal cord injury and upregulates D2 receptor expression in the injured spinal cord tissue in rats
Source: PeerJ. 2023 Sep 11;11:e16039. doi: 10.7717/peerj.16039 (PMC10501368; doi:10.7717/peerj.16039)
Supplement: Supplemental Information 2 [file peerj-11-16039-s002.zip › Fig 3/fig 3A ELISA IL-1β.xlsx]

## Sheet: Sheet1
	Sham	Sham			SCI			PPX-0.25			PPX-2.0
1d	26.653	31.516	22.302	69.139	75.026	61.461	54.55	64.276	47.512	53.783	31.516	42.265
3d	21.79	35.867	24.221	85.775	103.435	94.733	88.078	74.258	78.609	51.991	32.54	33.563
7d	18.975	28.956	22.686	78.097	82.704	98.316	69.395	50.967	60.181	41.753	27.933	33.307
