# Supplementary material for: Pramipexole has a neuroprotective effect in spinal cord injury and upregulates D2 receptor expression in the injured spinal cord tissue in rats
Source: PeerJ. 2023 Sep 11;11:e16039. doi: 10.7717/peerj.16039 (PMC10501368; doi:10.7717/peerj.16039)
Supplement: Supplemental Information 2 [file peerj-11-16039-s002.zip › Fig 3/fig 3B ELISA TNF.xlsx]

## Sheet: Sheet1
		SCI			PPX-0.25			PPX-2.0
	1d	142.186	127.337	128.877	125.1	110.251	115.79	85.236	97.315	99.934
	3d	160.597	165.827	180.216	110.179	128.107	123.488	89.617	75.998	91.9264
	7d	146.582	138.733	151.201	120.02	101.934	100.394	77.293	61.134	64.9834
