# Supplementary material for: Pramipexole has a neuroprotective effect in spinal cord injury and upregulates D2 receptor expression in the injured spinal cord tissue in rats
Source: PeerJ. 2023 Sep 11;11:e16039. doi: 10.7717/peerj.16039 (PMC10501368; doi:10.7717/peerj.16039)
Supplement: Supplemental Information 2 [file peerj-11-16039-s002.zip › Fig 4/fig 4DE WB DRD2 NeuN.xlsx]

## Sheet: Sheet1
		DRD2				Neun				GAPDH
	Sham	33369.5	34189.1	32855.1		25459.3	25866	22430.3		28949.5	31865	31142.7
	SCI	8571.46	8698.87	8682.58		7916.07	6875.83	5979.71		37317.5	40222.4	37951.5
	PPX-0.25	13752.9	14658.1	15027		9861.51	10144.4	7817.56		36499.4	40391.1	37659.5
	PPX-2	23518.6	23843.4	23809.6		18996.5	20446.8	16067.8		35598.8	36538	36157.3
