# Supplementary material for: Pramipexole has a neuroprotective effect in spinal cord injury and upregulates D2 receptor expression in the injured spinal cord tissue in rats
Source: PeerJ. 2023 Sep 11;11:e16039. doi: 10.7717/peerj.16039 (PMC10501368; doi:10.7717/peerj.16039)
Supplement: Supplemental Information 2 [file peerj-11-16039-s002.zip › Fig 4/fig 4GH/Neun.xls]

	Area	Min	Max	XM	YM	Perim.	Feret	IntDen	RawIntDen	FeretX	FeretY	FeretAngle	MinFeret	MinThr	MaxThr
Sham	3702.584	0.121	1.503	78.484	74.776	2360	834.386	924.761	7812798	0	0	135	590	2.708	0.121	0.249760978
Sham	5101.551	0.091	0.773	76.61	81.603	2360	834.386	826.108	12947113	0	0	135	590	2.708	0.091	0.161932714
Sham	3743.106	0.119	1.202	79.7	78.646	2360	834.386	923.442	7968355	0	0	135	590	2.708	0.119	0.246704742
SCI	5829.764	0.051	0.636	75.836	80.711	2360	834.386	501.641	17494850	0	0	135	590	2.708	0.051	0.086048252
SCI	2815.571	0.054	0.568	77.306	84.322	2360	834.386	295.24	8128376	0	0	135	590	2.708	0.054	0.104859725
SCI	3144.579	0.056	0.674	81.982	68.688	2360	834.386	322.808	9121220	0	0	135	590	2.708	0.056	0.102655395
PPX-0.25	4852.048	0.054	0.708	79.455	79.478	2364	835.8	450.874	14362670	0	0	135	591	2.708	0.054	0.092924472
PPX-0.25	5290.165	0.066	0.915	78.47	82.843	2360	834.386	719.702	14284751	0	0	135	590	2.708	0.066	0.136045284
PPX-0.25	4369.629	0.07	0.915	77.497	78.141	2360	834.386	548.45	12046996	0	0	135	590	2.708	0.07	0.125514088
PPX-2.0	3751.925	0.11	1.176	75.632	88.306	2360	834.386	748.534	8862348	0	0	135	590	2.708	0.11	0.199506653
PPX-2.0	4180.384	0.095	2.708	83.816	81.976	2360	834.386	726.831	10527911	0	0	135	590	2.708	0.095	0.173867042
PPX-2.0	3364.477	0.084	0.827	72.983	77.582	2360	834.386	525.947	8668061	0	0	135	590	2.708	0.084	0.156323553
	Sham			SCI			PPX-0.25			PPX-2.0
	0.249760978	0.161932714	0.246704742	0.086048252	0.104859725	0.102655395	0.092924472	0.136045284	0.125514088	0.199506653	0.173867042	0.156323553
													0.173966763
