# Supplementary material for: Pramipexole has a neuroprotective effect in spinal cord injury and upregulates D2 receptor expression in the injured spinal cord tissue in rats
Source: PeerJ. 2023 Sep 11;11:e16039. doi: 10.7717/peerj.16039 (PMC10501368; doi:10.7717/peerj.16039)
Supplement: Supplemental Information 2 [file peerj-11-16039-s002.zip › Fig 4/fig 4B WB NeuN.xlsx]

## Sheet: Sheet1
	DRD2						GAPDH
Brain	55187	51819.7	48433.7				46343.6	46475	43379.7
Sham	32091.1	30371.9	28891.6				43067.2	42407.8	39751.9
SCI	18128	17881.9	17407.4				48890	47925.4	44717.5
